# Supplementary material for: Preclinical Study of a Dual-Target Molecular Probe Labeled with 68Ga Targeting SSTR2 and FAP
Source: Pharmaceuticals (Basel). 2024 Dec 7;17(12):1647. doi: 10.3390/ph17121647 (PMC11677724; doi:10.3390/ph17121647)
Supplement: Supplementary file 1 [file pharmaceuticals-17-01647-s001.zip]

Archive with 1 entries (1 files):
- pharmaceuticals-3347857-supplementary.pdf
